# Supplementary material for: D–A Structural Oligomers Containing Benzothiadiazole or Benzophenone as Novel Multifunctional Materials for Electrochromic and Photodetector Devices
Source: Polymers (Basel). 2023 May 11;15(10):2274. doi: 10.3390/polym15102274 (PMC10221385; doi:10.3390/polym15102274)
Supplement: Supplementary file 1 [file polymers-15-02274-s001.zip]

Archive with 1 entries (1 files):
- polymers-2348196-supplementary.pdf
